# Supplementary material for: Video-Rate Quantitative Phase Imaging Using a Digital Holographic Microscope and a Generative Adversarial Network
Source: Sensors (Basel). 2021 Dec 1;21(23):8021. doi: 10.3390/s21238021 (PMC8659916; doi:10.3390/s21238021)
Supplement: Supplementary file 1 [file sensors-21-08021-s001.zip]

Archive with 1 entries (1 files):
- sensors-1467487-Video S1.mp4
